# Supplementary material for: Aging with Disability Symptoms and Ability to Participate in, and Satisfaction with, Social Participation among Persons Aged 45–64
Source: Healthcare (Basel). 2022 May 13;10(5):903. doi: 10.3390/healthcare10050903 (PMC9141701; doi:10.3390/healthcare10050903)
Supplement: Supplementary file 1 [file healthcare-10-00903-s001.zip]

Archive with 1 entries (1 files):
- healthcare-1685498-supplementary.pdf
